# Supplementary material for: Effects of Desert Olive Tree Pearls Containing High Hydroxytyrosol Concentrations on the Cognitive Functions of Middle-Aged and Older Adults
Source: Nutrients. 2023 Jul 21;15(14):3234. doi: 10.3390/nu15143234 (PMC10383185; doi:10.3390/nu15143234)
Supplement: Supplementary file 1 [file nutrients-15-03234-s001.zip]

Archive with 1 entries (1 files):
- nutrients-2492335-supplementary.pdf
